# Supplementary material for: Associating transcription factors to single-cell trajectories with DREAMIT
Source: Genome Biol. 2024 Aug 14;25:220. doi: 10.1186/s13059-024-03368-7 (PMC11323358; doi:10.1186/s13059-024-03368-7)
Supplement: Supplementary file 2 — Additional file 2. Supplementary tables [file 13059_2024_3368_MOESM2_ESM.xlsx]

## Sheet: Monocyte
TF	stem_to_mono pvalue	Literature 1	Literature 2
STAT1	4.44089e-16
CEBPA	4.44089e-16	CMDB - Blood
ETS1	3.66374e-15	CMDB - Blood
IRF1	2.9643e-14	CMDB - Blood
STAT3	1.2601e-13	CMDB - Blood
RUNX1	3.59844e-10	CMDB - Blood
PARP1	7.12696e-10
IRF8	8.21249e-09	CMDB - Stem
FOS	8.21249e-09
GATA2	8.21249e-09
ZBTB16	8.21249e-09
MYCN	1.50205e-08
EZH2	1.22241e-07
CREBBP	1.22241e-07
DNMT1	1.71138e-06
SMARCA4	2.51302e-05
IRF9	2.51302e-05
CTCF	2.51302e-05
FLI1	3.97895e-05
NFKB1	7.0907e-05	CMDB - Stem
KLF4	0.000311157	CMDB - Stem
RUNX2	0.000483757
ATF4	0.000736859	CMDB - Blood
ELF1	0.00845062
XBP1	0.0319125
VDR	0.0319125	Studzinski GP, Garay E, Patel R, Zhang J, Wang X. Vitamin D receptor signaling of monocytic differentiation in human leukemia cells: role of MAPK pathways in transcription factor 28 activation. Curr Top Med Chem. 2006;6:1267–71.	Cantorna MT, Arora J. Two lineages of immune cells that differentially express the vitamin D receptor. J Steroid Biochem Mol Biol. 2023;228:106253.
RARA	0.068243
YBX1	0.110958
KLF6	0.132288
KLF2	0.194031

## Sheet: Erythrocyte
TF	stem_to_erythro pvalue	Literature Reference 1	Literature Reference 2
MYCN	1.66533e-15
TRP53	1.75415e-14	Kramer AC, Weber J, Zhang Y, Tolar J, Gibbens YY, Shevik M, et al. TP53 Modulates Oxidative Stress in Gata1+ Erythroid Cells. Stem Cell Reports. 2017;8:360–72.	Pant V, Quintás-Cardama A, Lozano G. The p53 pathway in hematopoiesis: lessons from mouse models, implications for humans. Blood, The Journal of the American Society of Hematology. American Society of Hematology Washington, DC; 2012;120:5118–27.
NFKB1	5.12379e-12
SOX6	6.51421e-11
DNMT1	6.51421e-11	Ahmadnejad M, Amirizadeh N, Mehrasa R, Karkhah A, Nikougoftar M, Oodi A. Elevated expression of DNMT1 is associated with increased expansion and proliferation of hematopoietic stem cells co-cultured with human MSCs. Blood Res. 2017;52:25–30.
YBX1	6.51421e-11	CMDB - Stem
MYC	1.01513e-09	CMDB - Stem
EGR1	1.29877e-08	CMDB - Blood
GATA1	9.17652e-08	CMDB - Blood
MYB	1.50345e-07
RELA	9.60277e-07	CMDB - Stem
ETS1	1.87892e-06	CMDB - Blood
RUNX1	3.49505e-06	CMDB - Blood
EZH2	4.10177e-05	Kamminga LM, Bystrykh LV, de Boer A, Houwer S, Douma J, Weersing E, et al. The Polycomb group gene Ezh2 prevents hematopoietic stem cell exhaustion. Blood. 2006;107:2170–9.	Herviou L, Cavalli G, Cartron G, Klein B, Moreaux J. EZH2 in normal hematopoiesis and hematological malignancies. Oncotarget. 2016;7:2284–96.
CREBBP	0.000182017
E2F4	0.000298048	Hsu J, Arand J, Chaikovsky A, Mooney NA, Demeter J, Brison CM, et al. E2F4 regulates transcriptional activation in mouse embryonic stem cells independently of the RB family. Nat Commun. 2019;10:2939.	Hsu J, Sage J. Novel functions for the transcription factor E2F4 in development and disease. Cell Cycle. 2016;15:3183–90.
STAT1	0.00253181	CMDB - Blood
ING1	0.00714334
KLF6	0.00806826	Cao Z, Sun X, Icli B, Wara AK, Feinberg MW. Role of Kruppel-like factors in leukocyte development, function, and disease. Blood. 2010;116:4404–14.	Fast EM, Sporrij A, Manning M, Rocha EL, Yang S, Zhou Y, et al. External signals regulate continuous transcriptional states in hematopoietic stem cells. Elife [Internet]. 2021;10. Available from: http://dx.doi.org/10.7554/eLife.66512
NFE2L2	0.00923944	Neilson LE, Quinn JF, Gray NE. Peripheral Blood NRF2 Expression as a Biomarker in Human Health and Disease. Antioxidants (Basel). 2020;10. Available from: http://dx.doi.org/10.3390/antiox10010028
CTNNB1	0.030621
NR3C1	0.0481694
ATF4	0.0733312
TAL1	0.156527
MTA1	0.18783
PARP1	0.252663
SMARCA4	0.396075
